# Supplementary material for: The aquaporin 5 -1364A/C promoter polymorphism impacts on resolution of acute kidney injury in pneumonia evoked ARDS
Source: PLoS One. 2018 Dec 5;13(12):e0208582. doi: 10.1371/journal.pone.0208582 (PMC6281272; doi:10.1371/journal.pone.0208582)
Supplement: S1 File — (XLSX) [file pone.0208582.s003.xlsx]

## Sheet: Sepsis
Patienten_Nr.	AQP5_binär (1=AA / 2AC+CC)	Überleben (30 Tage) 1=Survivor / 2=Non-Survivor	CRP [mg/dl]	PCT [ng/ml]	BMI	Leukozyten [10^9/l]	AST [U/I]	ALT [U/I]	Bilirubin- total [mg/dl]	Beatmungsmitteldruck [mmHg]	Compliance (ml/mbar)	Vent-use [days]	Vent-free [days]	SOFA-Score	SAPS-II	LIS	Geschlecht [w]eiblich / [m]ännlich	Dialyse (1=ja) 0=nein)	Alter	ECMO (1=ja / 0=nein)	Aufenthalt ICU	MAP [mmHg]	Ino (1=ja / 0=nein)	Vaso (1=ja / 0=nein)	Kreatinin [mg/dl]	Cardiac-Index	Horowitz	Bilanz Tag1 [ml]	Bilanz Tag5 [ml]	Bilanz Tag10 [ml]	Bilanz Tag15 [ml]	Bilanz Tag20 [ml]	Bilanz Tag25 [ml]	Bilanz Tag30 [ml]	AKI-KDIGO Day1	AKI-KDIGO Day5	AKI-KDIGO Day10	AKI-KDIGO Day15	AKI-KDIGO Day20	AKI-KDIGO Day25	AKI-KDIGO Day30
1	2	1	0	0	22.5	22.2	0	0	0.4	22	18	8	22	11	74	3.75	m	0	44	0	9	94	0	0	3.61	4.4	227	0	6050	-600	-600	-600	-600	-600	1	1	1	1	1	0	0
2	1	2	12.5	95.4	43.94		46	25	0.8	26	34	7	1		55	3.5	w	0	41	0	8		0	1			60	-50	-975	-1650	-2750	-5900	-5950	-5950	0	0
3	2	1			24.8	14.4			0.8	27	21	11	19	10	66	3.5	w	1	45	0	21	111	0	0	1.56	2.7	84	-1500	-21200	-19900	-20550	-19050	-20550	-20550	1	1	1	0	0	0	0
4	1	1	42	6.61	21.91	65	106	19	0.7	27	50	5	25	10	48	2	m	1	19	0	8		0	1	9.15		250	0	0	0	0	0	0	0	1	1	1	1	1	1	1
5	1	1	4	55.48	20.99	25.7	25	32	0.2	18	67.9	4	26	9	36	2.75	m	0	23	0	7		0	1	1.11		175	0	9700	8250	8250	8250	8250	8250	1	1	1	1	1	1	1
7	2	1	39.5		20.76	0.1	66	19	4.3	21	28	10	3	11	48	3	w	0	28	0	13		0	1	0.78		174	1100	1225	1410	2340	2230	2340	2340	0	0	0	0	0	0	0
8	1	2	35.9		23.88	15.2	874	663	1.3	33	31	17	13	14	65	3	m	0	18	0	22	71	1	1	5.25	6.6	73	1150	-3900	7100	8850	9900	4600	4550	0	0	0
9	2	2	22.2	62.23	19.83	23.9	5809	1802	1	23	35	27	3	17	42	2.5	m	1	50	0	60	81	1	1	0.92	2.6	95	-650	3000	-1550	2680	5380	-5270	-1470	0	0	0	1	1
10	1	1	33.3		27.72	17.7	37	55	2.7	26	33	21	9	12	43	3.5	m	1	58	0	31		0	1	1.07		106	2000	-50	-2650	-1350	1250	-1550	-10400	1	1	1	1	1	0	0
11	1	1	20.6		24.22	42	72	45	0.8	29	15	22	8	19	71	3.5	w	1	48	0	28		0	1	3.41		54	-1500	-9100	-15700	-15850	-16000	-17410	-17410	1	1	1	1	0	0	0
12	1	1	28.2		23.33	16.4	33	24	0.9	31	18	8	22	12	42	3	m	0	25	0	174		0	1	1.11		115	11900	12450	-2100	-9300	-25300	-650	350	0	1	1	1	1	1	1
13	1	1	17.6	5.34	27.55	11	36	15	1.5	34	13	25	0	11	49	3.5	w	1	46	0	25		1	1	3.11		92	-300	-1400	-1500	-8750	-18550	-26250	-26250	1	1	1	1	1	0	0
14	1	1	3.9		29	8.3	86	106	0.6	25	23	8	22	7	36	3.75	m	0	65	0	97		0	0	1.32	4.4	73	-650	-3200	-14350	-12800	-10300	-13100	-15550	0	1	1	1	1	1	1
16	2	2	3.3		21.6	12.7	211	82	4.3	16	45	3	0	13	68	2.75	m	0	40	0	3	68	0	1	1.03		126	0	10800	10800	10800	10800	10800	10800	0
17	2	2	24.7	0.3	29.39	20.2	237	132	1.7	31	14	3	0	14	67	3.25	w	0	44	1	3	70	1	1	1.37	5.3	87	0	1470	1470	1470	1470	1470	1470	1
19	1	1	33	3.65	39.18	17.6	67	44	0.6	33		17	13	14	65	3.5	m	1	45	0	23	89	1	1	0.99	3.5	71	5350	-13000	-7400	-9600	-18199.4	-17599.4	-17599.4	1	1	1	1	0	0	0
20	1	2	21.5	2.04	20.42	6.6	26	37	0.7	29	21	20	0	17	68	3.25	m	1	54	1	20		1	1	2.76		80	400	980	2150	16270	14870	15270	15270	1	1	1	1	1
21	1	1		43	29.41	12.16	64	18	2.1	28	9	30	0	17	67	3.25	w	1	45	1	52	64	0	1	1.93	2.5	250	-100	830	1170	3315	1810	1743	1743	1	1	1	1	1	1	1
23	1	2	24.7	1.1	16.53	0.91	61	39	7.8	24	19	7	0	18	83	2.75	w	0	23	0	7		0	1	1.22		75	-3000	-950	-10850	-18300	-15300	-18300	-18300	0	0
24	1	1	8.3		24.21	9.54	67	37	1.1	22	48	11	19	13	42	2.5	m	0	35	0	16		1	1	0.9	4.5	57	-1150	18950	2800	550	1700	550	550	0	0	0	0	0	0	0
25	1	1	16	28.7	31.22	10.96	35	21	0.2	21	39	3	27	6	21	2.5	w	0	20	0	6		0	0	0.86		254	0	-650	-3200	-2700	-2700	-2700	-2700	1	1	1	1	1	1	1
26	1	1	35		27.68	5.32	15	9	2.9	32	25	4	0	11	57	3.5	m	1	47	1	4		1	1	3.09		91	0	8900	8900	8900	8900	8900	8900	1	1	1	1	1	1	1
27	2	1			26.3				0.6			29	1		53	3.5	m	0	58	1	46	79	0	0		5	66	2550	300	1700	9150	8100	9700	6250	0	0	0	1	1	1	1
28	1	2	20		27.34	42	21	12	0.3	34	10	28	2	13	55	4	w	1	22	1	54	70	1	1	1	2.4	66	1000	3700	1350	3400	2700	10300	8400	0	0	0	1	1	1
29	1	1	38.5		20.2	14	38	14	0.9	33	24	11	19	5	62	3.5	w	1	40	1	18	59	1	1	2.95	6.3	280	1300	2350	5000	10100	8050	9350	9350	1	1	1	1	1	1	1
30	1	1	37.9		23.88	28.7	588	211	1	29	26	15	15	16	77	3	w	1	68	0	8	93	1	1	3.7	5.8	41	1550	-1900	-2959	-1209	-1659	-109	-109	1	1	1	1	1	1	1
31	2	1	24.1		26.12	45	20	10	0.4	32	50	9	21	15	74	3.5	w	1	53	0	12		1	1	0.77		91	-1000	-12100	-27850	-33150	-32150	-33150	-33150	1	1	1	1	1	1	1
32	2	1	38.9		20.88	6.6	37	24	0.3	25	36	8	22	9	39	3	m	0	42	0	13	72	0	1	0.8	4.9	262.6	-1500	10150	9050	2150	3650	2150	2150	1	1	1	0	0	0	0
34	1	2	22.6		18.37	9	11	12	1.7	21	46	6	0	17	53	2.5	w	0	58	0	6	56	1	1	1.65	4.5	90	0	3350	4700	4700	4700	4700	4700	1	1
35	1	2			23.15	9.9	12	19	1.4			10	0	4	42	2	m	0	75	0	10	98	0	0	1.06		162	-2750	7800	15150	6950	9700	6950	6950	0	0	1
36	1	2	2.4		21.28	6.9	643	114	2	28	15	3	0	20	95	3.75	w	1	48	1	3	81	1	1	2.86	3.3	72	0	7900	7900	7900	7900	7900	7900	0
37	1	2	2.3		21.38	1.4	158	64	8.4	28	22	2	0	18	69	3.5	m	1	24	0	2		1	1	4.08		110	-650	-3800	-13600	-13550	-12900	-13550	-13550	0
38	1	1	42.8		34.37	23.1	29	27	1.3	29	26	7	23	12	52	3.5	w	0	42	0	15		1	1	1.19		57	-700	14950	8900	7750	8450	7750	7750	0	1	1	1	1	0	0
39	1	1	22.7		25.71	9.4	26	10	0.7	32	21	17	13	12	43	3.25	w	0	35	0	51	82	0	1	0.7	4.1	76	-200	5700	2600	-6700	-15775	-15775	-17425	0	0	0	0	0	0	0
40	1	2	13.9		24.22	14.2	338	195	3.2	30	10	8	1	20	62	4	w	1	51	1	9	57	1	1	2.69	4.1	68	0	11650	4300	4300	4300	4300	4300	1	1
41	1	1	3.3		24.24	44	11	9	0.2	23	11	16	14	10	74	3.5	w	0	45	0	35		0	1	0.5		102	0	-2600	-2600	-2600	-2600	-2600	-2600	0	0	0	0	0	0	0
42	2	1	13		27.76	17.5	32	23	1.2	32	53	19	11	13	77	3.5	m	1	55	1	46	97	0	0	1.97	3.9	260	-50	-4050	-4020	-3920	-1870	6680	2830	1	1	1	1	1	1	0
43	2	1	10.6		21.91	11.4	33	15	0.3	21	49	28	2	14	61	3.5	m	0	48	0	47		0	1	1.48		230	-1500	6000	7200	-3950	2850	-500	7600	0	0	0	0	0	0	0
44	1	2	5.8		24.69	5.7	518	280	3.5	19	22	10	0	13	39	2.5	w	0	40	0	16	80	0	1	0.78	4.1	102	2100	2450	-8400	-8750	-12850	-3250	-5950	0	0	0	1
45	1	1	27.2		44.04	38.2	58	20	0.9	36	20	20	10	16	64	4	w	1	25	1	37	60	1	1	1.25	4.4	35	0	-1300	-1300	-1300	-1300	-1300	-1300	0	0	1	1	1	1	0
46	2	1	24.2		39.68	38	25	13	2.1	28	4	18	12	18	65	4	w	1	30	1	34	87	1	1	3.26	3.5	60	-800	4650	-2598.43	-1798.43	1401.57	-3798.43	-11248.4	1	1	1	1	1	1	0
47	2	1	1.7		26.61	5.6	443	300	4.4	18	40	25	5	12	40	2.5	w	0	47	0	39		1	0	1.4		100	-5650	-4250	8250	-850	11100	5000	-7350	0	0	0	0	0	0	0
49	1	1	0.3		22.84	16.7	16	15	0.5	17	47	28	2	10	55	2.5	m	0	70	0	31	56	0	1	0.88	4.7	100	300	3950	5200	1300	1515	1060	860	1	1	1	1	1	1	1
51	1	1	80		25.46	9	197	73	1	32	30	18	12	14	58	3	m	1	33	0	24		1	1	3.54		65	-1250	-6800	-9800	-11600	-12999.1	-14649.1	-14649.1	0	0	1	1	1	0	0
52	2	1	21.2		23.37	5.6	305	71	3.8	32	11	18	12	17	52	4	m	0	33	1	28	87	0	1	1.6	4.2	70	3500	-5400	-8000	11850	1550	-6900	-7000	1	1	1	1	1	1	1
53	2	1	16		23.37	14.6	34	38	0.6	35	18	5	25	8	44	3.25	m	0	44	0	10	75	0	0	1.05	4.8	128	0	-4100	-7200	-6100	-6100	-6100	-6100	0	0	0	0	0	0	0
54	2	1	17.5	2.06	27.34	21.1	64	19	0.5	17	30	3	27	5	27	2	w	0	35	0	7	78	1	1	0.46	3.2	200	0	2250	150	150	150	150	150	0	0	0	0	0	0	0
56	1	1	16		18.53	6.7	51	25	3.5	14	29	15	6	8	47	2.5	m	1	19	0	21		1	1	5.33		204	1835	1525	-795	-1845	-2685	-850	-850	1	1	1	1	1	1	1
57	1	2	20.3	295.51	21.22	12.57	248	82	1.5	27	51	6	0	16	72	3.5	m	1	63	0	6		1	1	2.94		86	1000	1770	4510	5510	6510	7510	8510	1	1
58	1	1	15.8	907.7	27.04	24.85	36	32	0.5	28	25	29	1	13	78	3.5	m	1	68	0	30	74	1	1	4.94	2.6	76	5600	1250	-1800	-1550	-22850	-28600	-31500	1	1	1	1	1	1	1
59	1	1	13.9	0.19	26	8.04	166	91	1	34	27	27	3	13	42	3	w	0	42	1	30	62	0	1	0.75	4.9	263	-2800	1735	2470	1685	1045	2070	1475	1	1	1	1	1	0	0
60	2	1	15.6	32.67	29.38	14.5	171	89	4.8	28	26	23	0	14	45	3	w	0	63	0	23		0	1	2.94		64	1600	2485	300	1680	1895	2870	2870	1	1	1	1	1	1	1
61	1	1	8.1		31.14	18.6	21	15	1.2	29	47	16	14	15	79	3.75	m	1	77	0	18	99	1	1	5.7	3.4	129	2300	-3800	-2450	0	-1600	700	700	1	1	1	1	1	1	1
62	1	1	15.2		30.11	10.8	17	36	0.2	22	15	8	22	15	49	4	w	1	53	0	27	73	0	1	0.1	4.6	60	400	-9900	-11150	-9900	-10100	-6050	-6300	1	1	1	1	0	0	0
63	2	1	14.2		23.18	22.3	31	16	3	30	14	16	14	16	52	3	m	0	24	0	27	83	0	1	1	4.4	178	3800	9800	8750	12550	12550	12550	12550	0	0	0	0	0	0	0
64	1	1	9.5		22.23	21	31	13	0.8	24	22	7	23	7	50	3.25	w	1	35	0	30		0	0			146	0	-9150	-3830	-3830	-3830	-3830	-3830	1	1	1	1	1	1	1
65	1	1	17.8	0.22	26.3	17.6	49	51	0.7	28	47	10	20	9	45	2.75	m	0	45	0	20	74	0	1	0.77	5.2	153	-2700	-5700	-3700	-9100	-8450	-11150	-11150	0	0	1	1	1	1	1
66	1	1	1.1		21.3	14.9	20	9	0.3	12		26	4	4	43	3.5	w	0	25	0	6		0	0	0.87		67	-450	6750	9750	11950	13450	13500	11700	0	0	0	0	0	0	0
67	2	1	13.7		20.5	11.3	69	75	0.7	28	43	9	21	11	45	3.75	m	0	24	0	13	77	0	1	1.04	3.3	72	-1250	5200	4450	2050	3300	2050	2050	1	0	0	0	0	0	0
68	2	2	7.1		24.62	26.6	32	31	1.2	31	12.3	20	9	16	66	3.5	m	1	32	1	29		1	1	1.77		110	-3400	-1900	18100	11550	15500	12100	12100	0	0	0	0	0	0
69	1	2			25.42	11.6	28	14	14.2	28	41	15	0	17	81	3	m	1	47	0	15	101	1	1	2.71	5.1	113	1800	-9400	-3150	1400	-400	1400	1400	0	1	1	1
70	1	1	12.8	336.29	28.41		45	39	10.1			6	0	15	37	3.5	m	0	62	0	6		0	0			133	0	11650	9050	9050	9050	9050	9050	1	1	1	1	1	1	1
71	1	1	2.9		26.23	10.8	258	589	1.2	26	20	30	0	11	73	3.25	m	0	65	0	17		0	1	0.62		71	-250	-6050	-5350	2200	-350	150	750	0	0	0	0	0	0	0
72	2	1	17.6		23.15	12.5	16	14	0.5	28	22	18	0	15	68	3.75	m	1	56	0	18	90	0	1	1.82	6.2	55	600	-1850	4300	3750	2550	3150	3150	1	1	1	1	1	0	0
73	1	1			24.49				0.3			19	11		52	3	m	0	58	0	18		0	0			170	100	7550	11550	10250	14350	17000	12500	1	1	1	0	0	0	0
74	1	1	22		29.41	19.3	133	88	1.4	21	30	10	20	14	61	3.5	w	0	64	0	65	84	0	1	5.22	3.9	108	-2500	2250	16550	-200	2300	-200	-200	1	1	1	1	0	0	0
75	1	1	24.9		23.37	13	27	10	0.6	23	13	30	0	11	50	4	w	0	56	0	50		0	1	0.56		43	250	0	-4000	-5900	-5650	-13850	-16100	0	1	1	1	1	1	1
77	1	2	9		18.72	32	6565	1190	0.3	28	47	13	17	16	57	4	m	0	52	0	20	96	1	1	1.5	5.6	72	-250	2500	950	91	3841	2141	2141	0	0	0
78	1	2			20				9.2			0	18		21	3	m	0	33	0	18		0	0			204	0	-5400	-5400	-5400	-5400	-5400	-5400	1	1	1	1
79	2	1	8.3		22.03	11.6	98	66	2	25	35	8	22	18	59	3.5	w	1	32	0	18	108	0	1	2.35	2.9	86	2650	550	-16250	-14700	-20050	-17400	-17400	0	0	0	0	0	0	0
80	1	2			21.22				2.1			0	30		50	3	m	1	63	0	30		0	0			105	0	0	0	0	0	0	0	1	1
81	1	1	15.2		20.2	39	17	10	0.6	35	15	6	24	14	56	4	w	1	20	0	9	82	0	1	0.76	4.2	160	0	-5500	-19100	-19100	-19100	-19100	-19100	1	1	1	1	1	1	1
82	1	1	14	440	27.17	4.71	46	28	1.7	11	40	25	5	17	80	2.75	w	1	64	0	37		0	1	2.74		250	1450	3065	2270	2345	1765	2515	2475	1	1	1	1	1	1	1
83	1	1	33.5	0.53	21.88	27.7	54	17	0.5	23	14.7	10	20	16	45	2.75	w	0	36	0	16	71	0	1	0.68	3.2	250	-1450	-700	-5100	-9950	-8500	-9950	-9950	0	0	0	0	0	0	0
84	1	1	21.3	10.39	21.91	6.3	52	16	1.8	36	10	9	21		44	3.25	m	1	20	1	21	116	1	1	3.1	4.9	64	0	-6900	-7300	-7300	-7300	-7300	-7300	1	1	1	1	1	1	1
86	1	1			24.7	7.75	82	34	1.4	28	10	26	4	14	73	2.75	m	0	39	1	4	67	1	1	0.69	6	115	-1700	2200	-1750	-9650	-10000	-11700	-11700	0	1	1	1	0	0	0
87	1	2	36.9	48.37	26.3	27.07	67	34	0.6	31		3	0	14	60	3	m	1	54	1	3	73	0	1	1.45	3.2	64	2000	3405	5405	6405	7405	7405	8405	1
88	2	1	34.9	15.46		18.45	63	33	0.8	32	19	8	22	16	45	4	w	1	26	1	12	67	0	1	1.1	4.5	48	-1650	9850	-5900	-12260	-10610	-12260	-12260	1	1	0	0	0	0	0
89	1	2	1.4	11.88	29.39	37.79	15862	5932	2.8	33	22	11	19	18	67	3	w	1	41	0	13	75	0	1	3.9	5.6	101	-2400	-2000	-200	11450	14950	12550	12550	1	1	1	1	1
90	1	2	27.4	30.86	27.8	13.54	41	13	0.6	29	32.5	2	0	17	75	3	m	1	61	0	2	71	0	1	4.1	5.9	117	0	10550	10550	10550	10550	10550	10550	1
91	1	2	19.2	5.22	26.2	12.07	511	102	1.9	36		23	5	20	69	4	m	1	32	1	28	82	0	1	4.92	4.7	42	3450	895	-4750	0	3400	18750	15050	1	1	1	1
94	2	1	9		23.15	11.35	54	59	0.2	29.5	26	28	2		51	3.75	m	1	34	0	45	68	0	1	2.8	2.7	107.69	1400	1115	2325	2625	1805	2820	3220	1	1	1	1	1	1	0
95	2	2	23.5	5.45	26.67	11	60	91	0.8	19	14	25	1	8	31	2.5	w	0	64	0	26	63	1	0	2.65	2.7	132	0	0	0	0	0	0	0	1	0	0	0	0	0
96	1	2	18.4	3.48	46.1	15.5	62	26	8.3	19	28	5	0	12	16	3.75	w	0	59	0	5		0	1	1.49		40	0	730	5700	5700	5700	5700	5700	1	1
97	1	2	18.4		27.7	9.3	111	38	0.9	19	40	10	0	14	46	4.5	m	0	52	0	10	61	0	1	1.73	2.7	86	-1400	1035	9000	9150	10550	9150	9150	1	1	1
98	1	2	25.7	330.8	46.7	10.87	64	28	0.5	35	20	10	20	16	40	2.5	w	0	24	0	30	96	0	0	0.75	3.5		0	-3300	-3300	-3300	-3300	-3300	-3300	0	1
100	1	1			29.3				2.2			29	1		22	4.5	w	0	50	0	5		0	0				0	7750	5500	5500	5500	5500	5500	1	1	1	1	1	1	1
101	1	2			31.8				0.7			12	0		54	2.75	m	1	67	0	12		0	0				0	700	700	700	700	700	700	1	1	1
102	1	2	56.1	30.13	23.55	1.5	1051	531	2	22.5	37	19	11		52	2.5	m	1	64	0	32	68.33	1	1	1.48		64.5	50	515	2700	2000	3050	8500	8500	1	1	1	1	1	1
103	2	1	19.7	66.4	22.49	15.93	59	44	1.4	26	34	23	7		47	3.25	m	0	61	0	38	70	0	1	0.82		187	-1150	2700	-8150	-15450	-13050	-8950	-9200	0	0	0	0	0	0	0
104	1	2			24				0.7			0	30	11	44	4	m	1	51	0	61		0	0			75	0	0	0	0	0	0	0	1	1	1
105	1	2	14.8	4.58	21	0.07	112	39	0.5	29	23	2	0	17	61	2.5	m	0	36	0	2	72	1	1		5.6		0	-250	-250	-250	-250	-250	-250	1
106	1	1	27.4	3.71	48.4	10.8	174	88	1	33	55	19	11	12	42	2.5	m	0	43	0	30	92	1	1	1.81	1.8		-900	5550	2190	3175	3605	4110	4370	1	1	1	1	1	0	0
107	1	1	43.6	3.14	27.68	22.25	113	56	0.7	49	16	20	10	9	26	3.75	w	1	24	0	47	121	1	1	2.02	4.2	133	0	-3150	-5050	-5050	-5050	-5050	-5050	0	0	0	0	0	0	0
108	1	1	17.2	0.3	41.03	17.63	58	37	0.5	27	33	29	1	11	34	3.75	m	1	68	0	34	73	0	1	1.23	6	69	-1200	-4100	-10050	-12300	-10100	-7950	-4000	0	0	0	1	0	0	0
109	1	1	19.6	0.32	25.19	39	52	43	2.1	29	47	28	2	13	28	3.5	m	0	37	1	65	28	0	1	0.9	4.5	67.5	-350	-450	-2950	-2050	-250	3200	4000	1	1	1	1	1	0	0
110	2	1	17.9	17.56	19.53	2.32	625	125	0.9	32	16	19	11	15	38	4	w	1	50	1	22	75	0	1	2.17	3.5	80	850	8750	-1100	4600	6000	8500	8500	1	1	1	1	0	0	0
111	2	1	27.8	4.64	29.3	18.86	111	48	2.4	32	33	4	26	13	13	3.7	m	0	19	0	10	72	0	1	1.01	2	329	-1150	16756	9606	11006	13156	14306	12306	1	1	1	1	0	0	0
112	1	1	18.7	0.97	30.86	11.9	47	27	0.5	30	29	17	13	12	50	3.75	m	0	43	0	14	110	0	1	0.87		64	0	-4700	-12000	-12000	-12000	-12000	-12000	0	0	0	0	0	0	0
113	2	1	20.6	0.6	27.54	22.77	41	27	1.2	29	23	29	1	12	56	3.25	w	0	66	0	53	80	0	1	0.79	6	130	-1100	450	-8200	-10100	-12350	-11000	-4650	0	0	0	0	0	0	0
114	1	1	27.3	20.94	29.38	40.58	88	16	3.1	27	41	9	21	17	44	3	w	0	51	0	11	55	0	1	4.08	4.1	314	-2350	-4350	-10100	-11750	-9400	-11750	-11750	1	1	0	0	0	0	0
115	1	1	22.8		19.94	13.99	108	31	1	24	39	23	7	19	46	3	m	1	20	1	53		0	1	2.04		71	0	1400	-3000	-3000	-3000	-3000	-3000	0	0	0	0	0	0	0
116	1	1	52.1	1027	38.93	17.99	33	28	0.6	28	34	13	17	10	19	3.25	w	0	23	0	15		0	1	1.23	4.8	85	200	900	2300	7500	10600	8800	7700	0	0	0	1	0	1	1
117	1	2	0.1	0.67	24.2	8.8	15	20	0.7	27	64	15	0	15	62	3.25	m	1	56	0	15		1	1	3.97	5.1	98	1550	1810	15650	19900	18350	19900	19900	1	1	1
118	2	1	3		24.3	20.3	205	165	1.8	27	34	13	0	15	66	3.3	m	1	53	0	13		1	1	1.02		54.1	-750	1925	2155	2525	2600	2525	2525	0	0	0	0	0	0	0
119	2	1	18.1		17.84	35.12	16	18	0.3	18	17	16	14	10	48	2.75	m	0	20	1	18		1	1	0.92	3.7	139	0	-300	-1600	-1600	-1600	-1600	-1600	0	0	0	0	0	0	0
120	2	1			22.22	9.87	114	26	0.8	34	24	24	6	18	50	3.5	w	1	43	1	45	83	0	1	1.69	4.8	195	2600	12500	8750	6050	-2550	6700	2500	1	1	1	1	1	1	1
121	1	1	34.7	6.31	32.7	14.9	32	56	0.2	27	43	27	3	10	61	3.5	m	0	48	0	46	86	1	1	0.88	3	68	300	50	-3700	-4900	-1750	-2700	-6100	0	0	1	1	1	1	0
122	2	1	18.6	0.55	50.7	16.1	48	23	0.9	27	35	28	2	9	17	3.75	w	0	30	0	33	83	1	1	1.14		264	-1900	3950	1450	2450	1400	-3300	-7300	1	1	0	0	0	0	0
123	2	1	2.9	26.4	20.8	2.93	27	4	0.4			29	1	12	54	3	w	1	30	1	48		0	0	1.3		80	1600	1050	-4150	-2950	-9900	-8750	-5550	1	1	1	1	1	0	0
124	1	1	64.1	60.7	34.9	5.95	125	54	1.4	23	83	16	14	40	38	3	m	0	57	0	17	72	0	1	2.65	3.8	87.5	-800	-3750	-8200	-9200	-9550	-10350	-10350	1	1	0	0	0	0	0
125	2	1	3.6	1.44	24.6	44.98	26	44	0.3	19	96	5	25	8	13	3	m	0	34	0	7	83	1	1	1.51	3.4	501	0	8500	-850	-850	-850	-850	-850	0	0	0	0	0	0	0
126	1	2	25.2	31.5	22.4	13.39	97	17	1	27	48	12	2	13	37	3.33	m	0	47	1	14	87	0	1	1.96	2.7	365	-500	2250	-1650	-2100	-1600	-2100	-2100	0	0	0
127	1	2	12.5	36.78	24.5	0.62	60	13	0.1	32	29	16	3	17	55	3.75	m	1	42	1	19	108	1	1	2.21	2.9	38	0	3500	7100.82	7100.82	7100.82	7100.82	7100.82	1	1	1	1
128	1	1	18.9	0.39	22.49	28.7	135	59	0.2	28	21	29	1	6	30	3.66	w	1	64	0	71	88	0	1	2	3	82.7	-500	6580	13821	11021	11821	11321	11321	1	0	0	0	0	1	1
129	2	1			28.4				0.5	29	36.5	23	7	10	41	3.75	m	0	64	0	36	102	0	1		8.16	45	-850	-2770	-7920	-8870	880	-1370	-3870	1	1	1	1	1	1	1
130	1	1	22.4	44.28	27.8	4.33	398	101	0.3	27	21	28	2	14	35	3.5	m	0	49	1	72	80	0	1	3.08	4.2	250	-2500	1200	-6100	-6400	-2950	-3800	-1500	1	1	1	1	1	1	1
131	1	1	37	139.2	24.5	10.36	198	50	1.2	27	22	8	0	12	79	3.5	m	1	18	1	8	86.65	1	1	1.45	2.9	137	0	-7000	-6850	-6850	-6850	-6850	-6850	0	0	0	0	0	0	0
132	2	2			21.5	14.24	44	10	7.8	28	11	18	0	20	61		w	1	59	1	18	71.67	0	1	1.54	3.8	209	1200	3750	9200	10500	11300	12500	12500	1	1	1	1
134	1	1	17.6	0.24	19.46	26.35	24	20	3	22	47.22	27	3	8	24	2.5	m	1	47	1	27	82	1	1	2.48	2.8	584.29	1050	710	2215	1890	1970	2090	1900	1	1	1	1	1	1	1
135	1	2	5.6		26.2	16	360	672	2.2	26	38	19	11	18	53	3.5	m	0	33	0	30	67	0	1	1.57	2.3	77	1900	-13550	-17050	-14650	-22450	-19700	-20100	0	1	1	1	1
136	2	1	5.3	10.22	33.2	49.25	248	495	1.4	19	44	7	23	19	47		m	1	18	0	26	87	0	0	5.76	3.6	145	-1450	-9300	-15250	-26400	-20700	-28450	-28450	1	1	1	1	0	0	0
137	1	2	21.2	69.06	22.04	16.95	135	52	0.9	25.5	41	25	5	18	66	3.5	w	1	56	0	27	47	1	1	2.2	2.6	117	-2000	10950	2400	1900	2600	900	2000	1
138	2	1	18.4	93.85	27.2	3.7	49	26	1.2	32	21.5	19	11	44	68	3.66	m	1	51	1	24	99	0	1	1.55	2.9	129	300	2800	4000	900	7550	9150	8400	1	1	1	1	1	1	1
140	1	1	11.5	0.34	24.7	5.31	263	80	2.8	29	38	4	26	14	36	3.75	m	0	40	0	94	76	0	1	0.66		45	-50	1450	-550	1350	800	1250	-4250	0	0	0	0	0	0	0
141	2	1	31.7	1.13	29.1	28.28	29	31	0.9	27	21	20	10	9	31	3.25	m	0	48	0	23	81	0	1	1.06	3.8	163	-1750	-2400	-4200	-6700	2250	1200	1200	1	1	1	1	0	0	0
143	2	1	9.5	2.56	42.5	28.91	0.8	44	0.8	23	49.5	17	13	15	53	2.25	w	1	55	1	22	86.66	1	1	2.41	4.2	103.1	1400	1550	2150	-2550	-14850	-18250	-18250	1	1	1	1	1	1	1
144	1	1	20.6	1.01	38.8	23.99	68	26	1.8	30	62	28	2	3	12	3.25	m	1	50	0	35	87	1	1	2.76		105	200	930	1910	1935	1535	2305	2410	1	1	0	1	1	1	0
145	1	2			23.1	23.3			0.7	30	15	8	0	14	54	3.75	w	1	24	1	8	73	0	1	1.4		299	-3600	-100	-6950	-15700	-12100	-15700	-15700	0	0
146	1	1	0.1	0.1	18	11.45	56	74	0.4	25.5	50	7	23	12	33	2.75	w	0	52	0	7	84	0	1	1.03	2.7	46.8	0	-800	0	0	0	0	0	0	0	0	0	0	0	0
147	2	1	1.4		29.4	23.3	36	27	0.6	27	45	16	14	8	32	2.66	w	0	55	0	19	97	1	1	0.82	3.4	113	2100	3600	-1300	200	-950	1150	1150	0	0	0	0	0	0	0
148	1	1	22.7	21.75	24.9	30.8	228	108	4.8	32	34	7	23	10	27		m	1	39	1	71	64	0	1	1.37	2.8	168	-200	-2000	2200	-400	-6050	-11800	-14300	1	1	1	1	1	1	1
149	1	1	5	32.8	22.2	7.46	288	191	0.6	28	14	30	0	10	40		m	1	22	1	69	107	1	1	1.67		634	0	200	1550	1550	1550	1550	1550	0	0	0	0	0	0	0
150	2	1			24.8				0.3	24	56	16	14	13	51	3	m	0	60	0	18	83	0	1			73	-650	600	1650	-1950	-3650	-4300	-4300	1	1	0	0	0	0	0
163	1	2	37.3	78.5	31.02	17.2	156	67	4.1	24.5	31	16	14	15	79	2.5	m	0	23	0	25	78	0	1	1.25	2.9	373	3700	5400	5800	6900	7650	8950	9950	0	0	1	1
168	1	2			25.8				1			0	30		56		w	0	21	0	26		0	0				2250	3650	3000	300	-6500	-5000	-5000	1	1

## Sheet: Kontrollen
Prob	miR-122 -Expression	Diagnose	SOFA-Score	Age	cel-miR-54 [CT]	BMI	Horowitz	Bilirubin- total [mg/dl]	IL-6 [pg/ml]	Thrombozyten [/nl]	INR	AST [U/I]	ALT [U/I]	LDH [U/I]	CRP [mg/dl]	PCT [ng/ml]	SPAS-II	Leukozyten [10^9/l]
K4	0.000575219	Pneumonie	0	48	18.68	20.99	501	0.3	25.58	231	0.99	148	67	281	3.3	3.1	32	15.2
K7	0.000601736	Pneumonie	1	40	18	24.8	634	0.7	121.6	222	1.03	28	67	272	3.9	1.11	28	25.7
K10	0.0010251	Pneumonie	0	69	18.6	21.91	584.29	0.2	234.34	219	1.49	57	26	274	5.1	1.24	23	10
K3	0.00114698	HWI	0	49	20.43	29.39	316	0.3	78.01	189	1.27	85	39	269	8.9	4.2	16	9.54
K19	0.00137702	HWI	0	24	19.47	19.83	467	0.6	11.83	232	1.49	57	37	576	13	1.1	12	42
K5	0.00137764	Pneumonie	0	63	19.15	20.76	481	1.1	548.18	197	1.12	182	81	331	4.7	3.3	22	23.9
K9	0.00161627	Pneumonie	1	32	18.25	20.42	329	0.7	355.3	159	1.15	86	30	189	17.9	3.16	27	5.09
K1	0.00220111	Pneumonie	0	64	20.37	29.41	319.1	0.4	58.7	163	1.35	52	56	239	24.1	0.77	12	9.1
K16	0.00239606	Pneumonie	0	45	19.77	23.33	410	0.5	17.75	165	1.05	110	52	291	2.2	5.41	28	8.3
K12	0.00243335	Pneumonie	0	27	19.38	23.88	481	0.3	789.91	166	1.08	59	64	598	17	0.54	36	17.7
K14	0.00264822	Pneumonie	0	66	20.01	21.6	373	0.2	137.66	211	1.28	33	85	169	21.2	0.1	30	20.5
K2	0.00271302	Pneumonie	0	53	20.13	32.28	556	0.6	253.79	262	0.92	51	45	180	10	1.58	10	6.6
K11	0.00271844	Pneumonie	0	74	20.01	26.12	386	1	126.87	240	1.07	89	26	382	16	1.99	12	20.2
K8	0.00289076	Pneumonie	0	59	19.98	29	489	1.6	19.84	169	1.04	45	20	450	8.3	2.77	27	12.7
K13	0.00301029	Pneumonie	1	25	20.04	29.39	365	0.3	51.62	230	1.25	103	180	177	8	3.4	21	17.6
K17	0.00316406	Pneumonie	1	65	17.98	27.55	403	0.5	19.73	150	1.52	59	20	384	14.7	0.46	22	9.6
K15	0.00324305	Pneumonie	0	82	19.71	24.22	415	0.9	17.31	188	0.94	90	53	308	9	2.69	23	11
K6	0.00354532	Pneumonie	0	45	17.95	37.34	314	0.4	278.21	211	1.51	65	44	434	24.1	0.86	24	10.96
K18	0.00405941	Pneumonie	0	43	20.24	39.18	353	0.2	54.97	226	1.28	71	44	185	18	1.3	18	12.16
K20	0.0049968	Pneumonie	1	72	19.63	27.72	448	0.4	213.46	172	1.48	49	39	301	21.5	1.62	30	16.4
